# Supplementary material for: Diagnosis of Forme Fruste Keratoconus Using Corvis ST Sequences with Digital Image Correlation and Machine Learning
Source: Bioengineering (Basel). 2024 Apr 26;11(5):429. doi: 10.3390/bioengineering11050429 (PMC11117575; doi:10.3390/bioengineering11050429)
Supplement: Supplementary file 1 [file bioengineering-11-00429-s001.zip]

Archive with 1 entries (1 files):
- bioengineering-2929346-supplementary.pdf
